# Supplementary material for: Navigating the Solubility Landscape of APIs in Deep Eutectic Solvents: A Data-Driven Thermodynamic Taxonomy of Solvation Regimes and Mechanisms
Source: Molecules. 2026 Apr 29;31(9):1482. doi: 10.3390/molecules31091482 (PMC13165394; doi:10.3390/molecules31091482)
Supplement: Supplementary file 1 [file molecules-31-01482-s001.zip]

Archive with 1 entries (1 files):
- molecules-4255508-supplementary.pdf
